# Supplementary material for: Adherence to national trauma triage criteria in Norway: a cross-sectional study
Source: Scand J Trauma Resusc Emerg Med. 2024 Dec 18;32:133. doi: 10.1186/s13049-024-01306-x (PMC11656868; doi:10.1186/s13049-024-01306-x)
Supplement: Supplementary file 1 — Supplementary Material 1. [file 13049_2024_1306_MOESM1_ESM.xlsx]

## Sheet: Ark1
	Hospital category	Response	Fully compliant	TTA*	Overtriage*	Undertriage*
Hospital 1	TC	Yes	Yes	> 200	80-89	< 20
Hospital 2	TC	Yes	Yes	> 200	< 80	20-30
Hospital 3	TC	Yes	Yes	> 200	80-89	no reported
Hospital 4	ACH	Yes	Yes	> 200	80-89	20-30
Hospital 5	ACH	Yes	Yes	> 200	90-94	not reported
Hospital 6	ACH	Yes	Yes	> 200	90-94	not reported
Hospital 7	ACH	Yes	Yes	> 200	90-94	not reported
Hospital 8	ACH	Yes	Yes	> 200	90-94	30-50
Hospital 9	ACH	Yes	Yes	> 200	90-94	no reported
Hospital 10	ACH	Yes	Yes	> 200	90-94	no reported
Hospital 11	ACH	Yes	Yes	> 200	90-94	> 50
Hospital 12	ACH	Yes	Yes	> 200	≥95	20-30
Hospital 13	ACH	Yes	Yes	> 200	90-94	30-50
Hospital 14	ACH	Yes	Yes	100-200	90-94	30-50
Hospital 15	ACH	Yes	Yes	100-200	90-94	20-30
Hospital 16	ACH	Yes	Yes	100-200	80-89	30-50
Hospital 17	ACH	Yes	Yes	100-200	80-89	30-50
Hospital 18	ACH	Yes	Yes	100-200	≥95	30-50
Hospital 19	ACH	Yes	Yes	100-200	80-89	30-50
Hospital 20	ACH	Yes	Yes	100-200	90-94	not reported
Hospital 21	ACH	Yes	Yes	< 100	≥95	20-30
Hospital 22	ACH	Yes	Yes	< 100	90-94	< 20
Hospital 23	ACH	Yes	Yes	< 100	90-94	< 20
Hospital 24	ACH	Yes	Yes	< 100	80-89	20-30
Hospital 25	ACH	Yes	Yes	< 100	90-94	30-50
Hospital 26	ACH	Yes	Yes	< 100	≥95	20-30
Hospital 27	ACH	Yes	Yes	< 100	≥95	not reported
Hospital 28	ACH	Yes	Yes	< 100	90-94	30-50
Hospital 29	TC	Yes	No	> 200	80-89	< 20
Hospital 30	ACH	Yes	No	> 200	90-94	20-30
Hospital 31	ACH	Yes	No	> 200	≥95	20-30
Hospital 32	ACH	Yes	No	< 100	≥95	> 50
Hospital 33	ACH	Yes	No	< 100	80-89	< 20
Hospital 34	ACH	Yes	No	< 100	≥95	not reported
Hospital 35	ACH	Yes	No	< 100	80-89	< 20
Hospital 36	ACH	No	N/A	> 200	90-94	< 20
Hospital 37	ACH	No	N/A	< 100	80-89	< 20
Hospital 38	ACH	No	N/A	< 100	≥95	not reported
	n = 4 TC / n = 34 ACH
ACH = Acute Care Hospital
N/A = not applicable (did not respond)
TC = Trauma Center
* data from Norwegian Trauma Registry 2023 (reference #17)
